# Supplementary material for: Meta-analysis of fungal plant pathogen Fusarium oxysporum infection-related gene profiles using transcriptome datasets
Source: Front Microbiol. 2022 Aug 24;13:970477. doi: 10.3389/fmicb.2022.970477 (PMC9449528; doi:10.3389/fmicb.2022.970477)
Supplement: Supplementary file 1 [file Table_1.XLSX]

## Sheet: Sheet1
Table S1. RNA-seq datasets used in this study.
SRA study	SRA accession	Host	Treatment	Reference
SRP090468	SRR4296293	Arabidopsis thaliana	in vitro culture	Guo et al., 2021 MPMI
SRP090468	SRR4296294	Arabidopsis thaliana	in vitro culture	Guo et al., 2021 MPMI
SRP090468	SRR4296274	Arabidopsis thaliana	in planta infection 24h	Guo et al., 2021 MPMI
SRP090468	SRR4296275	Arabidopsis thaliana	in planta infection 24h	Guo et al., 2021 MPMI
SRP090468	SRR4296276	Arabidopsis thaliana	in planta infection 48h	Guo et al., 2021 MPMI
SRP090468	SRR4296277	Arabidopsis thaliana	in planta infection 48h	Guo et al., 2021 MPMI
SRP090468	SRR4296278	Arabidopsis thaliana	in planta infection 48h	Guo et al., 2021 MPMI
SRP090468	SRR4296279	Arabidopsis thaliana	in planta infection 96h	Guo et al., 2021 MPMI
SRP090468	SRR4296280	Arabidopsis thaliana	in planta infection 96h	Guo et al., 2021 MPMI
SRP090468	SRR4296281	Arabidopsis thaliana	in planta infection 96h	Guo et al., 2021 MPMI
SRP133706	SRR6793788	Cucumis sativus	in vitro culture	Hang et al., 2019 BMC genomics
SRP133706	SRR6793789	Cucumis sativus	in vitro culture	Hang et al., 2019 BMC genomics
SRP133706	SRR6793792	Cucumis sativus	in vitro culture	Hang et al., 2019 BMC genomics
SRP133706	SRR6793784	Cucumis sativus	in planta infection 24h	Hang et al., 2019 BMC genomics
SRP133706	SRR6793785	Cucumis sativus	in planta infection 24h	Hang et al., 2019 BMC genomics
SRP133706	SRR6793799	Cucumis sativus	in planta infection 24h	Hang et al., 2019 BMC genomics
SRP133706	SRR6793782	Cucumis sativus	in planta infection 120h	Hang et al., 2019 BMC genomics
SRP133706	SRR6793783	Cucumis sativus	in planta infection 120h	Hang et al., 2019 BMC genomics
SRP133706	SRR6793793	Cucumis sativus	in planta infection 120h	Hang et al., 2019 BMC genomics
SRP065519	SRR3474099	Medicago truncatula	in vitro culture	Thatcher et al., 2016 BMC genomics
SRP065519	SRR3474174	Medicago truncatula	in vitro culture	Thatcher et al., 2016 BMC genomics
SRP065519	SRR3474175	Medicago truncatula	in vitro culture	Thatcher et al., 2016 BMC genomics
SRP065519	SRR2890190	Medicago truncatula	in planta infection 2d	Thatcher et al., 2016 BMC genomics
SRP065519	SRR2890194	Medicago truncatula	in planta infection 2d	Thatcher et al., 2016 BMC genomics
SRP065519	SRR2890195	Medicago truncatula	in planta infection 2d	Thatcher et al., 2016 BMC genomics
SRP187368	SRR8661626	Musa acuminata	in vitro culture	Li et al., 2019 BMC genomics
SRP187368	SRR8661627	Musa acuminata	in vitro culture	Li et al., 2019 BMC genomics
SRP187368	SRR8661634	Musa acuminata	in vitro culture	Li et al., 2019 BMC genomics
SRP187368	SRR8661632	Musa acuminata	in planta infection 27h	Li et al., 2019 BMC genomics
SRP187368	SRR8661633	Musa acuminata	in planta infection 27h	Li et al., 2019 BMC genomics
SRP187368	SRR8661630	Musa acuminata	in planta infection 27h	Li et al., 2019 BMC genomics
SRP187368	SRR8661631	Musa acuminata	in planta infection 51h	Li et al., 2019 BMC genomics
SRP187368	SRR8661628	Musa acuminata	in planta infection 51h	Li et al., 2019 BMC genomics
SRP187368	SRR8661629	Musa acuminata	in planta infection 51h	Li et al., 2019 BMC genomics
SRP176439	SRR8404211	Glycine max	in vitro culture	Chang et al., 2021 The plant journal
SRP176439	SRR8404212	Glycine max	in vitro culture	Chang et al., 2021 The plant journal
SRP176439	SRR8404209	Glycine max	in vitro culture	Chang et al., 2021 The plant journal
SRP176439	SRR8404210	Glycine max	in planta infection 2d	Chang et al., 2021 The plant journal
SRP176439	SRR8404207	Glycine max	in planta infection 2d	Chang et al., 2021 The plant journal
SRP176439	SRR8404208	Glycine max	in planta infection 2d	Chang et al., 2021 The plant journal
SRP287947	SRR12855383	Pisum sativum	in vitro culture
SRP287947	SRR12855384	Pisum sativum	in vitro culture
SRP287947	SRR12855385	Pisum sativum	in vitro culture
SRP287947	SRR12855387	Pisum sativum	in planta infection 2d
SRP287947	SRR12855388	Pisum sativum	in planta infection 2d
SRP287947	SRR12855389	Pisum sativum	in planta infection 2d
