# Supplementary material for: Meta-analysis of fungal plant pathogen Fusarium oxysporum infection-related gene profiles using transcriptome datasets
Source: Front Microbiol. 2022 Aug 24;13:970477. doi: 10.3389/fmicb.2022.970477 (PMC9449528; doi:10.3389/fmicb.2022.970477)
Supplement: Supplementary file 2 [file Table_2.XLSX]

## Sheet: Sheet1
Table S2. RNA-Seq statistics.
SRA study	SRA accession	Raw Reads	QC Reads	QC Rate(%)	Map to Fusarium oxysporum	Fusarium oxysporum (%)
SRP090468	SRR4296293	17012471	1.55256e+07	91.26	1.36936e+07	88.2
SRP090468	SRR4296294	20317248	1.83363e+07	90.25	1.60168e+07	87.35
SRP090468	SRR4296274	18600995	1.68079e+07	90.36	3.62209e+06	21.55
SRP090468	SRR4296275	21655325	1.99554e+07	92.15	4.28642e+06	21.48
SRP090468	SRR4296276	14909639	1.37377e+07	92.14	1.61556e+06	11.76
SRP090468	SRR4296277	16535192	1.52719e+07	92.36	1.66006e+06	10.87
SRP090468	SRR4296278	16394263	1.52057e+07	92.75	1.78515e+06	11.74
SRP090468	SRR4296279	16867560	1.54136e+07	91.38	2.4523e+06	15.91
SRP090468	SRR4296280	18665097	1.71607e+07	91.94	2.75086e+06	16.03
SRP090468	SRR4296281	17079604	1.56227e+07	91.47	2.54182e+06	16.27
SRP133706	SRR6793788	20566634	1.8438e+07	89.65	1.67196e+07	90.68
SRP133706	SRR6793789	20602989	1.85674e+07	90.12	1.65751e+07	89.27
SRP133706	SRR6793792	20348725	1.83708e+07	90.28	1.65631e+07	90.16
SRP133706	SRR6793784	34032825	3.10618e+07	91.27	3.05958e+06	9.85
SRP133706	SRR6793785	34039851	3.07993e+07	90.48	3.17232e+06	10.3
SRP133706	SRR6793799	34198165	3.08365e+07	90.17	3.34268e+06	10.84
SRP133706	SRR6793782	34428264	3.14537e+07	91.36	1.42705e+07	45.37
SRP133706	SRR6793783	34428264	3.1075e+07	90.26	1.44126e+07	46.38
SRP133706	SRR6793793	33552407	3.08179e+07	91.85	1.40776e+07	45.68
SRP065519	SRR3474099	56291141	5.14782e+07	91.45	4.6001e+07	89.36
SRP065519	SRR3474174	57761412	5.32907e+07	92.26	4.82654e+07	90.57
SRP065519	SRR3474175	61628477	5.7031e+07	92.54	5.21206e+07	91.39
SRP065519	SRR2890190	54126210	4.91953e+07	90.89	383723	0.78
SRP065519	SRR2890194	51636096	4.72367e+07	91.48	325933	0.69
SRP065519	SRR2890195	54381547	4.96775e+07	91.35	402388	0.81
SRP187368	SRR8661626	57090149	5.11299e+07	89.56	4.6155e+07	90.27
SRP187368	SRR8661627	51572651	4.62865e+07	89.75	4.21531e+07	91.07
SRP187368	SRR8661634	58499908	5.28079e+07	90.27	4.78228e+07	90.56
SRP187368	SRR8661632	57697512	5.21355e+07	90.36	4.95808e+06	9.51
SRP187368	SRR8661633	52541309	4.7429e+07	90.27	4.2449e+06	8.95
SRP187368	SRR8661630	58684814	5.35558e+07	91.26	5.27524e+06	9.85
SRP187368	SRR8661631	57345648	5.26548e+07	91.82	3.25933e+06	6.19
SRP187368	SRR8661628	50235642	4.6051e+07	91.67	2.93345e+06	6.37
SRP187368	SRR8661629	57062696	5.2161e+07	91.41	3.27571e+06	6.28
SRP176439	SRR8404211	26945282	24336978	90.32	2.27113e+07	93.32
SRP176439	SRR8404212	17580003	15813212	89.95	1.47632e+07	93.36
SRP176439	SRR8404209	19261790	17460812	90.65	1.62228e+07	92.91
SRP176439	SRR8404210	17567602	15779220	89.82	7.97797e+06	50.56
SRP176439	SRR8404207	20630765	18518174	89.76	9.12205e+06	49.26
SRP176439	SRR8404208	20571307	18417491	89.53	9.31741e+06	50.59
SRP287947	SRR12855383	24411397	22351075	91.56	1.99439e+07	89.23
SRP287947	SRR12855384	28814132	26174757	90.84	2.3073e+07	88.15
SRP287947	SRR12855385	26720111	24256516	90.78	2.15107e+07	88.68
SRP287947	SRR12855387	32465450	29011126	89.36	1.0328e+06	3.56
SRP287947	SRR12855388	33372626	30192214	90.47	911805	3.02
SRP287947	SRR12855389	23170580	20890594	90.16	681033	3.26
