# Supplementary material for: Meta-analysis of fungal plant pathogen Fusarium oxysporum infection-related gene profiles using transcriptome datasets
Source: Front Microbiol. 2022 Aug 24;13:970477. doi: 10.3389/fmicb.2022.970477 (PMC9449528; doi:10.3389/fmicb.2022.970477)
Supplement: Supplementary file 3 [file Table_3.XLSX]

## Sheet: Sheet1
Table S3. Primers used in qRT-PCR expression quantification
Gene	Primer (5'-3')	Predicted function	Product Size (bp)
AU210_011290-F	TGCTTTTTACCCCGCAAAGC	hypothetical protein	193
AU210_011290-R	CCAACGCCGCAAACCAATAA
AU210_013824-F	TTTCGTCACGGAGGCTTCAT	xyloglucanase	187
AU210_013824-R	GCAGCGAGAAGAGAAAGCAAC
AU210_013688-F	TCTCAGTGCGACAGGGGATA	hypothetical protein	167
AU210_013688-R	GTTTCCCAAAGTGGCCATCC
AU210_013130-F	GTGGTGCTCACGAGGATACC	alkaline proteinase	160
AU210_013130-R	GCCCAGTTGAAACCAGCAAG
AU210_004127-F	TACGCGCTGTATCGTGTCTC	hypothetical protein	171
AU210_004127-R	TTCTCGAACGCGACATCCTG
AU210_007528-F	TCACCACCACAACAAGGCAT	hypothetical protein	179
AU210_007528-R	TAGGTGTGGCGTTGTTAGCC
AU210_004139-F	GCTTCTGAGAGGGTGTACTCG	hypothetical protein	166
AU210_004139-R	AGAGTTGAAGCTGGAGTTGCT
AU210_006885-F	GGGGGAGCTTCGTGATGATT	hypothetical protein	126
AU210_006885-R	TCTCATCGTGCTGAAGCGAG
EF1α-F	CATCGGCCACGTCGACTCT	-	144
EF1α-R	AGAACCCAGGCGTACTTGAA
