# Supplementary material for: Meta-analysis of fungal plant pathogen Fusarium oxysporum infection-related gene profiles using transcriptome datasets
Source: Front Microbiol. 2022 Aug 24;13:970477. doi: 10.3389/fmicb.2022.970477 (PMC9449528; doi:10.3389/fmicb.2022.970477)
Supplement: Supplementary file 4 [file Table_4.XLSX]

## Sheet: TableS4
Table S4. The common DEGs sorted by Fold Change
gene_locus	log2FoldChange	pvalue	padj
AU210_013558	25.9739	4.55e-25	2.42e-23
AU210_015168	16.3053	1.29e-18	3.71e-17
AU210_015349	15.4654	8.57e-16	1.75e-14
AU210_008293	14.9732	1.03e-39	1.72e-37
AU210_014993	14.9138	1.53e-19	4.85e-18
AU210_015098	14.8406	2.87e-15	5.53e-14
AU210_013688	14.7353	5.78e-19	1.71e-17
AU210_014261	14.3082	1.37e-16	3.07e-15
AU210_008294	14.29	1.97e-14	3.42e-13
AU210_010254	14.0292	1.11e-19	3.57e-18
AU210_013013	13.8211	1.23e-21	4.73e-20
AU210_013117	13.7991	3.31e-40	5.59e-38
AU210_011449	13.677	1.06e-42	2.17e-40
AU210_007468	13.6576	1.35e-10	1.38e-09
AU210_012143	13.4403	1.29e-18	3.69e-17
AU210_012008	13.0856	1.63e-10	1.65e-09
AU210_002145	13.0666	5.9e-08	4.05e-07
AU210_003700	12.9049	1.26e-06	6.86e-06
AU210_013486	12.8132	2.01e-15	3.95e-14
AU210_015151	12.7459	2.34e-10	2.32e-09
AU210_000323	12.6268	8.62e-14	1.38e-12
AU210_010373	12.6106	6.28e-19	1.84e-17
AU210_007069	12.5151	1.31e-14	2.32e-13
AU210_009816	12.4253	4.31e-15	8.1e-14
AU210_004800	12.196	6.61e-09	5.31e-08
AU210_000083	12.1633	8.18e-39	1.26e-36
AU210_011290	12.1203	4.15e-13	6e-12
AU210_006043	11.9951	1.02e-07	6.7e-07
AU210_003003	11.7459	4.4e-09	3.62e-08
AU210_012965	11.7452	1.28e-12	1.73e-11
AU210_012808	11.5313	3.3e-07	1.99e-06
AU210_002119	11.4553	6.64e-12	8.23e-11
AU210_005114	11.4462	3.68e-13	5.36e-12
AU210_013850	11.4139	9e-24	4.22e-22
AU210_014151	11.3951	2.38e-30	2.03e-28
AU210_011291	11.2939	1.67e-24	8.51e-23
AU210_005795	11.2826	3.35e-10	3.25e-09
AU210_014123	11.2755	5.11e-14	8.49e-13
AU210_013724	11.2658	3.88e-18	1.04e-16
AU210_008295	11.0187	2.24e-09	1.93e-08
AU210_013130	10.6426	6.15e-09	4.97e-08
AU210_014269	10.5248	1.29e-13	2.03e-12
AU210_013983	10.4901	4.04e-31	3.65e-29
AU210_002196	10.4472	3.55e-12	4.55e-11
AU210_013736	10.4471	5.19e-19	1.54e-17
AU210_004658	10.396	1.72e-27	1.15e-25
AU210_007409	10.3817	3.37e-11	3.75e-10
AU210_003949	10.3764	1.14e-27	8.01e-26
AU210_011288	10.3622	4.1e-18	1.1e-16
AU210_008758	10.2459	2.6e-10	2.56e-09
AU210_012007	10.1955	1.09e-06	6.03e-06
AU210_013976	10.1859	2.23e-18	6.18e-17
AU210_013874	10.1405	1.99e-20	6.8e-19
AU210_011298	10.1155	1.02e-20	3.59e-19
AU210_013824	10.0388	2.39e-14	4.09e-13
AU210_014489	9.9735	4.49e-10	4.25e-09
AU210_005818	9.93291	1.27e-25	7.25e-24
AU210_011945	9.88722	2.36e-11	2.7e-10
AU210_014479	9.79051	1.12e-31	1.06e-29
AU210_013116	9.77109	1.55e-36	1.96e-34
AU210_012958	9.73423	1.6e-21	6.07e-20
AU210_011087	9.71498	3.03e-15	5.84e-14
AU210_003759	9.70432	1.55e-12	2.08e-11
AU210_013236	9.63591	8.76e-05	0.000335808
AU210_008537	9.61849	4.71e-10	4.45e-09
AU210_015377	9.61603	5.14e-22	2.06e-20
AU210_013729	9.59938	1.16e-07	7.56e-07
AU210_013820	9.47943	1.18e-10	1.22e-09
AU210_007460	9.46322	1.6e-37	2.19e-35
AU210_002143	9.42306	7.6e-05	0.000295885
AU210_010074	9.36414	1.05e-14	1.89e-13
AU210_014260	9.22353	3.14e-08	2.25e-07
AU210_014244	9.15354	1.45e-11	1.71e-10
AU210_015386	9.14149	5.96e-05	0.000237015
AU210_008953	9.12393	3.7e-10	3.56e-09
AU210_002058	9.0703	1.51e-10	1.54e-09
AU210_008995	9.05998	1.79e-18	5.04e-17
AU210_005598	9.01368	3.66e-07	2.18e-06
AU210_002465	9.00295	1.28e-12	1.73e-11
AU210_002984	8.90633	1.4e-13	2.2e-12
AU210_012117	8.88419	4.64e-14	7.73e-13
AU210_005731	8.8359	6.96e-10	6.47e-09
AU210_012910	8.78248	3.86e-06	1.93e-05
AU210_014363	8.7656	2.52e-14	4.32e-13
AU210_005815	8.70197	3.06e-09	2.58e-08
AU210_013108	8.6713	2.45e-12	3.2e-11
AU210_012711	8.57089	4.65e-11	5.11e-10
AU210_009097	8.56571	2.89e-47	7.84e-45
AU210_010052	8.52699	3.16e-13	4.66e-12
AU210_002402	8.42305	8.58e-19	2.48e-17
AU210_008866	8.39206	4.95e-06	2.42e-05
AU210_012060	8.38576	3.47e-13	5.07e-12
AU210_012969	8.36988	5.63e-18	1.49e-16
AU210_014337	8.22757	4.77e-08	3.33e-07
AU210_014919	8.18534	6.67e-22	2.64e-20
AU210_005649	8.14165	5.06e-08	3.52e-07
AU210_008791	8.09551	4.38e-11	4.82e-10
AU210_003765	8.07958	5.32e-17	1.26e-15
AU210_013658	8.05939	4.29e-13	6.16e-12
AU210_008845	8.02753	9.31e-23	3.96e-21
AU210_014180	8.01195	1.21e-16	2.73e-15
AU210_002120	7.9833	8.4e-17	1.92e-15
AU210_005371	7.9766	5.43e-05	0.00021812
AU210_000190	7.96656	2.77e-07	1.69e-06
AU210_012982	7.96469	3e-10	2.93e-09
AU210_008820	7.95722	1e-13	1.59e-12
AU210_008737	7.88933	2.62e-07	1.61e-06
AU210_015376	7.81419	1.08e-20	3.79e-19
AU210_013490	7.81224	4.59e-21	1.68e-19
AU210_007061	7.8013	4.56e-10	4.32e-09
AU210_014515	7.79661	2.61e-58	1.2e-55
AU210_009584	7.76803	2.46e-36	3.08e-34
AU210_016789	7.76799	3.56e-20	1.19e-18
AU210_013071	7.73106	5.82e-12	7.27e-11
AU210_000388	7.70211	6.21e-18	1.63e-16
AU210_000544	7.62515	9.07e-10	8.28e-09
AU210_007598	7.6086	9.47e-11	9.92e-10
AU210_014540	7.59375	3.73e-19	1.12e-17
AU210_000059	7.57638	1.09e-10	1.14e-09
AU210_011379	7.57578	4.98e-09	4.06e-08
AU210_002158	7.52509	6.16e-11	6.64e-10
AU210_009951	7.43965	6.52e-05	0.000257221
AU210_007485	7.43839	6.09e-30	4.99e-28
AU210_002559	7.42878	6.62e-09	5.31e-08
AU210_013533	7.34754	5.59e-06	2.71e-05
AU210_012934	7.33025	6.34e-05	0.000250924
AU210_013884	7.31095	5.87e-13	8.34e-12
AU210_012659	7.20914	1.03e-08	8.02e-08
AU210_014551	7.18242	9.12e-08	6.04e-07
AU210_003488	7.16169	7.6e-11	8.06e-10
AU210_005472	7.16069	3.16e-09	2.66e-08
AU210_014330	7.0478	3.6e-06	1.81e-05
AU210_005396	6.99867	1.03e-10	1.07e-09
AU210_002204	6.83885	1.97e-08	1.47e-07
AU210_005650	6.71895	8.35e-08	5.57e-07
AU210_000452	6.64935	1.79e-18	5.04e-17
AU210_009233	6.55292	4.5e-12	5.71e-11
AU210_015033	6.53378	2.83e-12	3.67e-11
AU210_007068	6.52422	3.87e-05	0.000159301
AU210_006960	6.37223	7.57e-05	0.000294643
AU210_013844	6.29383	1.36e-14	2.41e-13
AU210_014341	6.26781	1.06e-09	9.6e-09
AU210_002561	6.24024	2.84e-07	1.73e-06
AU210_004521	6.20523	3.74e-22	1.53e-20
AU210_000956	6.14407	2.61e-07	1.6e-06
AU210_014316	6.08593	0.00203039	0.00575706
AU210_014437	6.00859	8.09e-12	9.89e-11
AU210_013502	5.88992	1.24e-08	9.47e-08
AU210_012125	5.86658	6.12e-13	8.66e-12
AU210_008496	5.77362	9.42e-09	7.37e-08
AU210_005164	5.72319	3.06e-07	1.86e-06
AU210_004933	5.69519	1.93e-10	1.93e-09
AU210_005437	5.65106	3.13e-09	2.63e-08
AU210_013233	5.62545	0.00069578	0.00221523
AU210_005814	5.60834	0.00121082	0.00362568
AU210_004891	5.5298	8.5e-09	6.69e-08
AU210_006239	5.49143	1.93e-09	1.67e-08
AU210_013067	5.48894	8.52e-06	4e-05
AU210_009797	5.48863	0.000128598	0.000475857
AU210_003567	5.46281	2.67e-07	1.64e-06
AU210_012974	5.43953	6.44e-14	1.06e-12
AU210_009005	5.41018	3.66e-08	2.6e-07
AU210_005280	5.4001	9.46e-09	7.39e-08
AU210_014800	5.39698	4.65e-07	2.72e-06
AU210_011360	5.39229	4.3e-09	3.54e-08
AU210_012723	5.36843	2.76e-08	2.01e-07
AU210_011243	5.35797	8.14e-30	6.54e-28
AU210_013288	5.26535	4.24e-06	2.1e-05
AU210_003611	5.26306	1.1e-09	9.88e-09
AU210_013747	5.25305	9.77e-06	4.55e-05
AU210_011372	5.13939	3.85e-06	1.93e-05
AU210_009248	5.07509	0.000489283	0.00161395
AU210_008713	5.02711	6.98e-06	3.32e-05
AU210_005567	4.90744	3.38e-05	0.000141187
AU210_002925	4.90634	3.73e-06	1.87e-05
AU210_011850	4.86316	2.48e-19	7.68e-18
AU210_010984	4.85364	0.000182188	0.000658119
AU210_001937	4.83761	8.95e-09	7.02e-08
AU210_005341	4.81914	2.27e-05	9.81e-05
AU210_001373	4.81106	8.59e-12	1.04e-10
AU210_007070	4.80189	0.00074896	0.00236364
AU210_001992	4.75051	1.07e-07	6.96e-07
AU210_013094	4.64618	0.000654869	0.00209816
AU210_010872	4.57551	1.6e-05	7.14e-05
AU210_005959	4.55526	2.55e-15	4.93e-14
AU210_012927	4.48245	0.00170097	0.00491816
AU210_011494	4.46025	1.01e-09	9.15e-09
AU210_000240	4.37404	2.61e-18	7.14e-17
AU210_013066	4.36684	0.000406839	0.00136318
AU210_014218	4.3306	0.000776078	0.00243669
AU210_007365	4.32906	8.77e-07	4.93e-06
AU210_012926	4.31168	0.0154853	0.0341941
AU210_004260	4.30344	4.01e-06	1.99e-05
AU210_012796	4.29788	4.47e-06	2.2e-05
AU210_009675	4.2911	3.79e-10	3.63e-09
AU210_005817	4.25926	6.61e-12	8.21e-11
AU210_000030	4.23092	0.00164885	0.00478083
AU210_009717	4.20304	2.69e-06	1.39e-05
AU210_002226	4.203	2.38e-07	1.47e-06
AU210_013234	4.19103	0.00469805	0.0120875
AU210_005321	4.18864	0.000197095	0.000706429
AU210_010073	4.18268	0.00112196	0.0033921
AU210_008613	4.12742	0.000165051	0.000599358
AU210_004665	4.11669	0.0111795	0.0258658
AU210_008187	3.9725	9.33e-08	6.17e-07
AU210_014369	3.96854	6.56e-06	3.14e-05
AU210_014416	3.94874	2.88e-05	0.000121893
AU210_012006	3.9158	1.15e-05	5.28e-05
AU210_005200	3.89929	2.23e-08	1.64e-07
AU210_008548	3.8986	0.00227132	0.00634782
AU210_008701	3.79754	2.23e-08	1.65e-07
AU210_005065	3.74326	0.000793175	0.00248143
AU210_012912	3.72189	0.000371814	0.00125471
AU210_011450	3.68153	7e-06	3.33e-05
AU210_001024	3.67146	5.68e-08	3.91e-07
AU210_010990	3.65179	0.0102362	0.0239774
AU210_002033	3.64341	0.000816221	0.00254535
AU210_007746	3.64283	3.94e-08	2.79e-07
AU210_015178	3.62996	0.000597701	0.0019293
AU210_012929	3.58956	0.000107113	0.000402652
AU210_006964	3.52177	0.0172717	0.0376143
AU210_014043	3.45571	1.58e-07	1.01e-06
AU210_001993	3.39737	0.00496849	0.0127004
AU210_014538	3.35371	0.0133821	0.0301408
AU210_008059	3.33035	0.00911209	0.0216916
AU210_003495	3.31939	6.45e-06	3.08e-05
AU210_008531	3.25194	0.00040952	0.00137133
AU210_015274	3.24618	0.00655296	0.0162563
AU210_008029	3.15153	3.55e-18	9.6e-17
AU210_004702	3.1106	0.00529642	0.0134453
AU210_014935	2.9965	0.000385291	0.00129623
AU210_009822	2.97834	0.00380079	0.0100426
AU210_010378	2.88889	5.13e-27	3.35e-25
AU210_011965	2.86031	0.0207106	0.043962
AU210_008577	2.83107	1.38e-05	6.23e-05
AU210_004447	2.77896	0.000386921	0.00130145
AU210_008207	2.71591	0.00115738	0.00348392
AU210_010050	2.61616	0.0177668	0.038533
AU210_015032	2.53499	0.00298561	0.00811936
AU210_004978	2.48785	0.000321873	0.00110281
AU210_005275	2.47657	0.00807445	0.0195132
AU210_011104	2.45269	0.0116042	0.0266991
AU210_012985	2.4373	3.17e-06	1.61e-05
AU210_014788	2.30044	0.00690499	0.0170123
AU210_002764	2.29897	5.77e-13	8.22e-12
AU210_007885	2.22168	1.44e-07	9.25e-07
AU210_002461	2.19969	4.64e-05	0.000188988
AU210_002675	2.16743	2.79e-13	4.17e-12
AU210_000600	2.11428	1.69e-09	1.48e-08
AU210_010363	2.03916	4.35e-24	2.11e-22
AU210_007956	1.99358	4.8e-09	3.92e-08
AU210_006375	1.98502	2.12e-09	1.83e-08
AU210_011400	1.9059	0.0128266	0.0290399
AU210_000637	1.88785	0.0013668	0.00404156
AU210_006099	1.83192	7.54e-05	0.000293904
AU210_003043	1.63901	1.17e-07	7.61e-07
AU210_002760	1.54263	0.0136416	0.0306593
AU210_010320	1.51908	4.23e-05	0.000173106
AU210_001463	1.23598	0.0024641	0.00683697
AU210_002364	1.16237	0.00437912	0.011389
AU210_001694	1.12815	0.00384504	0.0101515
AU210_006453	0.916956	0.00136498	0.00403763
AU210_006031	-0.993428	0.0185872	0.0400836
AU210_013123	-1.00324	0.0140839	0.031507
AU210_007528	-1.15145	0.0184566	0.0398436
AU210_001227	-1.16761	0.000185698	0.000669345
AU210_000842	-1.23573	0.0038723	0.0102137
AU210_000329	-1.26466	0.00724641	0.0177505
AU210_006412	-1.37345	0.00232338	0.00648126
AU210_003086	-1.42132	0.0151508	0.0335358
AU210_010710	-1.52325	0.0227668	0.0476727
AU210_006688	-1.5448	0.00112531	0.00340097
AU210_005884	-1.5455	2.77e-05	0.000117877
AU210_007565	-1.63152	0.00861222	0.0206501
AU210_006023	-1.6567	0.00355838	0.00947317
AU210_009747	-1.69813	6.4e-05	0.000253039
AU210_010862	-1.73858	0.000271719	0.000947042
AU210_002440	-1.76064	0.013622	0.0306226
AU210_008053	-1.79112	0.0233987	0.0487923
AU210_010604	-1.8339	0.00740737	0.0180912
AU210_011365	-1.95962	0.0192616	0.0413259
AU210_004876	-1.98536	0.000221177	0.000785433
AU210_001166	-2.07679	1.67e-05	7.4e-05
AU210_002851	-2.09415	0.0184881	0.0398899
AU210_002504	-2.0998	0.00369829	0.00979998
AU210_000953	-2.28722	0.000144203	0.000529105
AU210_004145	-2.34082	5.09e-05	0.000205428
AU210_006702	-2.35177	0.00585817	0.0147223
AU210_008886	-2.44495	0.00136665	0.00404156
AU210_003218	-2.45803	3.69e-10	3.55e-09
AU210_008453	-2.46244	0.000193712	0.000695206
AU210_004127	-2.48197	1.03e-05	4.76e-05
AU210_006421	-2.50062	2.97e-06	1.52e-05
AU210_010866	-2.54206	2.1e-09	1.81e-08
AU210_001074	-2.57984	0.00110906	0.003358
AU210_006033	-2.58356	0.00424943	0.0110935
AU210_003318	-2.59622	0.0230223	0.0481225
AU210_014252	-2.71484	4.41e-05	0.000180072
AU210_008887	-2.71938	8.24e-08	5.51e-07
AU210_006283	-2.79263	0.00229171	0.00640127
AU210_001503	-2.81857	2.33e-07	1.44e-06
AU210_001490	-3.03021	7.48e-10	6.92e-09
AU210_006532	-3.04785	1.32e-07	8.5e-07
AU210_005211	-3.07512	2.19e-06	1.15e-05
AU210_004073	-3.15893	0.0106344	0.0247951
AU210_006927	-3.16609	0.0103571	0.0242305
AU210_000496	-3.19449	3.12e-25	1.69e-23
AU210_007767	-3.43373	1.58e-05	7.04e-05
AU210_008846	-3.47273	1.12e-07	7.3e-07
AU210_003680	-3.58802	1.65e-07	1.05e-06
AU210_006596	-3.62424	0.000892767	0.00276686
AU210_011304	-3.65029	0.000727875	0.00230412
AU210_000100	-3.69999	0.000183511	0.000662184
AU210_013293	-3.70963	3.22e-05	0.000135415
AU210_008288	-3.78423	1.33e-07	8.54e-07
AU210_004139	-3.91573	2.76e-05	0.000117474
AU210_015197	-3.94885	2.26e-05	9.75e-05
AU210_011941	-3.95603	2.53e-14	4.33e-13
AU210_004068	-3.95975	2.97e-08	2.15e-07
AU210_004704	-3.9881	0.0111108	0.0257356
AU210_005060	-4.00925	1.12e-05	5.14e-05
AU210_002934	-4.65298	0.000190573	0.000686171
AU210_006885	-4.68293	1.52e-21	5.8e-20
AU210_014756	-4.7259	1.83e-15	3.61e-14
AU210_000910	-5.10323	1.94e-07	1.22e-06
AU210_014378	-5.58504	0.00111605	0.00337671
AU210_000783	-5.88457	2e-10	2e-09
AU210_005186	-6.10674	4.22e-14	7.04e-13
AU210_011674	-6.62575	4.63e-07	2.71e-06
AU210_013762	-6.81002	4.06e-08	2.86e-07
AU210_011250	-7.96317	1.43e-10	1.45e-09
AU210_013880	-8.2528	1.31e-09	1.17e-08
AU210_007273	-8.88125	2.99e-08	2.16e-07
AU210_004775	-8.9917	4.86e-23	2.12e-21
AU210_013737	-10.2688	1.64e-06	8.76e-06
